# Supplementary material for: Voluntary Additional Welfare Monitoring of Farm Animals Used in Research: Maximising Benefits Requires Sustained Support
Source: Animals (Basel). 2025 Sep 26;15(19):2817. doi: 10.3390/ani15192817 (PMC12524281; doi:10.3390/ani15192817)
Supplement: Supplementary file 1 [file animals-15-02817-s001.zip]

Archive with 1 entries (1 files):
- animals-3775005-supplementary.pdf
